# Supplementary material for: Comparative Analysis of Hepatitis C Virus NS5A Dynamics and Localization in Assembly-Deficient Mutants
Source: Pathogens. 2021 Feb 4;10(2):172. doi: 10.3390/pathogens10020172 (PMC7919264; doi:10.3390/pathogens10020172)
Supplement: Supplementary file 1 [file pathogens-10-00172-s001.zip]

Archive with 15 entries (14 files):
- Figure S1_Figure.tif
- __MACOSX/
- __MACOSX/._Figure S1_Figure.tif
- Figure S2_Figure.tif
- __MACOSX/._Figure S2_Figure.tif
- Supplementary caption.pdf
- __MACOSX/._Supplementary caption.pdf
- video SM1_WT.mov
- __MACOSX/._video SM1_WT.mov
- video SM2_dCORE.avi
- __MACOSX/._video SM2_dCORE.avi
- video SM3_SC.mov
- __MACOSX/._video SM3_SC.mov
- video SM4_BCM.mov
- __MACOSX/._video SM4_BCM.mov
